# Supplementary material for: Zein as a Basis of Recyclable Injection Moulded Materials: Effect of Formulation and Processing Conditions
Source: Polymers (Basel). 2023 Sep 21;15(18):3841. doi: 10.3390/polym15183841 (PMC10535502; doi:10.3390/polym15183841)
Supplement: Supplementary file 1 [file polymers-15-03841-s001.zip]

Archive with 1 entries (1 files):
- polymers-2624424-supplementary.pdf
